# Supplementary material for: Impact of High-Molecular-Weight Hyaluronic Acid on Gene Expression in Rabbit Achilles Tenocytes In Vitro
Source: Int J Mol Sci. 2022 Jul 18;23(14):7926. doi: 10.3390/ijms23147926 (PMC9320370; doi:10.3390/ijms23147926)
Supplement: Supplementary file 1 [file ijms-23-07926-s001.zip]

Archive with 1 entries (1 files):
- ijms-1822050-supplementary.pdf
